# Supplementary material for: Let-7g Upregulation Attenuated the KRAS–PI3K–Rac1–Akt Axis-Mediated Bioenergetic Functions
Source: Cells. 2023 Sep 19;12(18):2313. doi: 10.3390/cells12182313 (PMC10527334; doi:10.3390/cells12182313)
Supplement: Supplementary file 1 [file cells-12-02313-s001.zip]

Archive with 10 entries (10 files):
- Figure S1.tif
- Table S1.tif
- Table S2.1..tif
- Table S2.2..tif
- Table S3.1..tif
- Table S3.2..tif
- Table S4.1..tif
- Table S4.2..tif
- Table S5.1..tif
- Table S5.2..tif
